# Supplementary material for: Cost-effectiveness of MRI compared to mammography for breast cancer screening in a high risk population
Source: BMC Health Serv Res. 2009 Jan 13;9:9. doi: 10.1186/1472-6963-9-9 (PMC2630922; doi:10.1186/1472-6963-9-9)
Supplement: Additional file 1 — Current procedural terminology codes. This table provides the current procedural terminology codes for procedures mentioned in Table 2. [file 1472-6963-9-9-S1.xls]

## Sheet: Sheet1
Additional file 1 - Current Procedural Terminology codes
PROCEDURE	CPT CODES
Local Therapy - Node negative	99205, 71020, 9300, 93010, 85025, 80053, 85610, 19290, 19160, 76096, 76098, 78195, 38792, 38525, 00400 {Anesthesiology}, 88307, 88331, 88342, 99214, 0029 {APC}, 260 {DRG}
Local Therapy - Node positive	99205, 71020, 9300, 93010, 85025, 80053, 85610, 19290, 19160, 76096, 76098, 78195, 38792, 38525, 00400 {Anesthesiology}, 88307, 88331, 88342, 99214, 0029, {DRG}, 0030 {APC}, 77300, 77315, 77321, 77334, 77336, 77413, 77417, 77263, 77290, 77280, 77427, 99245, 77370, 19180, 78195, 38792, 38525, 38745, 0693 {APC}
Bilateral Mammography (Screening)	76092
Bilateral MRI	76094
Cost Unilateral Mammography	76090
Unilateral MRI	76093
Work-Up	76645, 76090, 10022, 88172, 88173, 88305, 88342, 76492, 10022, 19295, 19102, 19295, 88342
Systemic Node Positive	85025, 80053, 99205, 99214, 78481
Mammogram Birads03 False Positive	76090
MRI Birads03 False Positive	76093
Abbreviations:APC, Ambulatory Payment Classification; DRG, Diagnosis Related Group; MRI, magnetic Resonance Imaging
