# Supplementary material for: Cost-effectiveness of MRI compared to mammography for breast cancer screening in a high risk population
Source: BMC Health Serv Res. 2009 Jan 13;9:9. doi: 10.1186/1472-6963-9-9 (PMC2630922; doi:10.1186/1472-6963-9-9)
Supplement: Additional file 2 — Results of univariate analyses. This table provides the results of univariate analyses for all model parameters. [file 1472-6963-9-9-S2.xls]

## Sheet: Sheet1
Additional file 2 - Results of Univariate Analyses
VARIABLE	RANGE	LOW ICER	DIFFERENCE	HIGH ICER
Cost MRI	651-1592	108676	163633	272309
Cost Mammogram	34 - 82	157750	8440	166190
Cost Work-up	436 - 916	123888	491	124379
Cost Local Node Negative	8069 - 20427	122007	6773	128780
Cost Local Node Positive	9244 - 22348	118935	7066	126001
Cost Systemic Node Negative	2272 - 4526	123555	1236	124791
Cost Systemic Node Positive	9976 - 20957	119680	5922	125602
Prob Mammo Positive	0.00968 - 0.09826	64565	606214	670779
Prob Mammo BI-RADS 0/3	0.838 - 0.957	89565	105647	195212
Prob Mammo False Neg Node Pos	0.7 - 1.0	124012	127018	251030
Prob Mammo True Negative	0.977 - 1.0	12174	512826	525000
Prob Mammo True Positive BI-RADS 0/3	0 - 0.7	84298	132576	216874
Prob Mammo True Positive BI-RADS 4/5	0.38 - 0.58	108501	35746	144247
Prob Mammo Node Positive	0.467 - 0.661	112404	25812	138216
Prob MRI Positive	0.047 - 0.169	64948	354078	419026
Prob MRI BI-RADS 0/3	0.787 - 0.925	88044	109870	197914
Prob MRI False Neg Node Pos	0.7 - 1.0	98473	25539	124012
Prob MRI True Negative	0.985 - 1.0	52250	572750	625000
Prob MRI True Positive BI-RADS 0/3	0 - 0.061	82854	168194	251048
Prob MRI True Positive BI-RADS 4/5	0.231 - 0.415	98229	66499	164728
Prob MRI Node Positive	0.134 - 0.295	106993	39958	146951
Prob Live No Cancer	0.989 - 1.0	119985	5033	125018
Prob Live Node Negative	0.970 - 1.0	78761	1858827	1937588
Prob Live Node Positive	0.937 - 1.0	57024	457976	515000
Utility Breast Cancer	0.907 - 0.993	121205	5747	126952
Utility False Negative Node Positive	0.567 - 0.753	119313	9783	129096
Utility False Positive	0.829 - 0.951	119877	8565	128442
Utility Node Positive	0.722 - 0.878	123056	1927	124983
Utility Screening	0.97 - 1.0	123583	1274	124857
